# Supplementary material for: Real-time malaria detection in the Amazon rainforest via drone-collected eDNA and portable qPCR
Source: One Health. 2025 Aug 20;21:101167. doi: 10.1016/j.onehlt.2025.101167 (PMC12398916; doi:10.1016/j.onehlt.2025.101167)
Supplement: Supplementary file 3 — Supplementary material 1 qPCR raw data. [file mmc3.xlsx]

## Sheet: qPCR-dataRecords
sample ID	Sample type	Experiment ID	sample volume [uL]	timestamp Start	timestamp End	diaxxoPod code	well ID	Assays	Cq	Params	Results	Amplitude	Slope
S_001	surface	831	5.5	2024-07-11 20:24:55	2024-07-11 21:03:29	251	1	N1N2	-1	0.40, 3.67, 0.00, 25.96, 1.00	NEGATIVE	2.98	0.36
							2	Psar	29.96	0.50, 20.70, 0.00, 32.47, 0.92	POSITIVE	20.7	2.54
							3	Nip	-1	0.55, 1.48, 0.00, 30.95, 1.00	NEGATIVE	1.4	0.2
							4	RSV	-1	1.33, 3.60, 0.00, 29.41, 0.16	NEGATIVE	3.6	0.48
							5	AIV	-1	0.68, 5.09, 0.00, 18.30, 0.09	NEGATIVE	5.09	0.22
							6	N1N2	-1	0.58, 4.40, 0.00, 29.05, 0.68	NEGATIVE	4.43	0.55
							7	Psar	29.73	0.49, 19.16, 0.00, 32.16, 0.82	POSITIVE	19.16	2.2
							8	Nip	-1	0.21, 3.85, 0.00, 33.78, 1.00	NEGATIVE	3.85	0.21
							9	RSV	-1	0.18, 1.49, 0.00, 33.90, 1.00	NEGATIVE	1.49	0.07
							10	AIV	-1	0.24, 3.47, 0.00, 34.19, 1.00	NEGATIVE	3.47	0.21
							11	GAPDH	-1	0.35, 2.51, 0.02, 29.57, 1.00	NEGATIVE	1.91	0.22
							12	Mpox	-1	0.31, 2.71, 0.07, 35.66, 1.00	NEGATIVE	2.71	0.2
							13	PSPP	-1	0.40, 3.98, 0.00, 37.01, 1.00	NEGATIVE	3.98	0.4
							14	DenV	-1	0.14, 2.33, 0.00, 28.77, 1.00	NEGATIVE	2.33	0.08
							15	PC	30.32	0.34, 58.95, 0.00, 34.21, 1.00	POSITIVE	58.95	5.01
							16	GAPDH	-1	0.36, 2.38, 0.00, 34.27, 1.00	NEGATIVE	2.38	0.21
							17	Mpox	-1	0.43, 1.27, 0.01, 32.06, 1.00	NEGATIVE	0.66	0.14
							18	PSPP	-1	0.39, 5.33, 0.08, 37.32, 1.00	NEGATIVE	5.33	0.51
							19	DenV	-1	0.75, 2.29, 0.00, 26.95, 1.00	NEGATIVE	1.89	0.43
							20	PC	30.47	0.32, 54.04, 0.08, 34.56, 1.00	POSITIVE	54.04	4.35
H2O	no template	833	5.5	2024-07-11 22:12:59	2024-07-11 22:51:39	251	1	N1N2	-1	0.71, 1.01, 0.00, 40.18, 1.00	NEGATIVE	1.01	0.18
							2	Psar	29.35	0.46, 26.74, 0.08, 32.24, 1.00	POSITIVE	26.72	3.05
							3	Nip	-1	0.23, 7.13, 0.03, 31.82, 1.00	NEGATIVE	7.13	0.42
							4	RSV	-1	0.44, 4.06, 0.02, 29.83, 1.00	NEGATIVE	2.04	0.44
							5	AIV	-1	0.32, 3.64, 0.00, 20.88, 0.34	NEGATIVE	3.14	0.18
							6	N1N2	-1	0.20, 7.54, 0.00, 29.54, 1.00	NEGATIVE	7.54	0.37
							7	Psar	30.01	0.38, 22.44, 0.00, 33.48, 1.00	POSITIVE	22.44	2.14
							8	Nip	-1	0.26, 5.60, 0.00, 29.89, 1.00	NEGATIVE	5.07	0.36
							9	RSV	-1	20.00, 1.54, 0.00, 16.09, 0.02	NEGATIVE	2.11	0.49
							10	AIV	-1	0.21, 4.21, 0.00, 31.63, 1.00	NEGATIVE	4.21	0.22
							11	GAPDH	-1	0.62, 1.53, 0.00, 18.65, 0.20	NEGATIVE	1.67	0.11
							12	Mpox	-1	0.35, 5.78, 0.00, 35.02, 0.95	NEGATIVE	5.78	0.49
							13	PSPP	-1	0.34, 4.74, 0.05, 31.06, 1.00	NEGATIVE	3.77	0.4
							14	DenV	-1	0.18, 6.63, 0.00, 33.08, 1.00	NEGATIVE	6.63	0.3
							15	PC	30.78	0.34, 57.55, 0.00, 34.60, 1.00	POSITIVE	57.55	4.96
							16	GAPDH	-1	0.23, 4.74, 0.00, 30.40, 1.00	NEGATIVE	4.74	0.28
							17	Mpox	-1	0.35, 3.72, 0.00, 36.19, 1.00	NEGATIVE	3.72	0.32
							18	PSPP	-1	0.39, 4.35, 0.00, 26.98, 0.50	NEGATIVE	4.02	0.33
							19	DenV	-1	0.18, 4.32, 0.00, 28.42, 1.00	NEGATIVE	4.11	0.2
							20	PC	30.39	0.34, 43.70, 0.00, 34.01, 0.88	POSITIVE	43.7	3.57
S_002	surface	835	5.5	2024-07-11 23:51:15	2024-07-12 00:29:46	251	1	N1N2	-1	0.22, 1.79, 0.00, 31.02, 1.00	NEGATIVE	1.79	0.1
							2	Psar	-1	1.44, 0.70, 0.00, 23.30, 0.10	NEGATIVE	0.69	0.07
							3	Nip	-1	0.34, 1.30, 0.00, 28.04, 0.49	NEGATIVE	1.3	0.08
							4	RSV	-1	0.24, 1.70, 0.00, 33.51, 1.00	NEGATIVE	1.7	0.1
							5	AIV	-1	0.30, 1.60, 0.00, 25.05, 0.48	NEGATIVE	1.6	0.09
							6	N1N2	-1	0.24, 0.92, 0.00, 25.98, 0.51	NEGATIVE	0.92	0.04
							7	Psar	-1	0.22, 0.66, 0.00, 32.91, 1.00	NEGATIVE	0.64	0.04
							8	Nip	-1	0.26, 1.74, 0.00, 31.15, 0.84	NEGATIVE	1.74	0.11
							9	RSV	-1	0.53, 1.06, 0.00, 39.27, 1.00	NEGATIVE	1.06	0.14
							10	AIV	-1	0.19, 4.05, 0.00, 31.40, 1.00	NEGATIVE	4.05	0.19
							11	GAPDH	-1	0.23, 3.21, 0.02, 33.20, 1.00	NEGATIVE	3.21	0.19
							12	Mpox	-1	0.36, 1.58, 0.00, 26.00, 0.30	NEGATIVE	1.58	0.09
							13	PSPP	-1	10.93, 1.16, 0.00, 12.23, 0.00	NEGATIVE	1.16	0.06
							14	DenV	-1	0.33, 2.34, 0.03, 25.99, 1.00	NEGATIVE	0.77	0.19
							15	PC	32.19	0.36, 33.41, 0.00, 35.83, 1.00	POSITIVE	33.41	3.03
							16	GAPDH	-1	0.32, 1.20, 0.00, 33.23, 0.59	NEGATIVE	1.2	0.08
							17	Mpox	-1	0.39, 1.46, 0.08, 31.82, 1.00	NEGATIVE	1.18	0.13
							18	PSPP	-1	0.22, 1.61, 0.00, 28.74, 0.76	NEGATIVE	1.61	0.08
							19	DenV	-1	0.29, 2.22, 0.00, 31.55, 1.00	NEGATIVE	2.22	0.16
							20	PC	31.9	0.33, 31.74, 0.05, 35.86, 1.00	POSITIVE	31.74	2.64
S_004	surface	836	5.5	2024-07-12 00:40:19	2024-07-12 01:19:10	251	1	N1N2	-1	20.00, 0.52, 0.00, 33.98, 0.03	NEGATIVE	0.47	0.27
							2	Psar	-1	0.00, 0.00, 0.00, 0.00, 0.00	NEGATIVE	0.34	0
							3	Nip	-1	0.91, 0.72, 0.00, 18.23, 1.00	NEGATIVE	0.74	0.17
							4	RSV	-1	0.25, 0.73, 0.01, 33.75, 1.00	NEGATIVE	0.71	0.05
							5	AIV	-1	0.33, 0.98, 0.00, 36.93, 1.00	NEGATIVE	0.98	0.08
							6	N1N2	-1	19.26, 0.20, 0.00, 39.40, 0.07	NEGATIVE	0.2	0.21
							7	Psar	-1	0.62, 0.10, 0.00, 32.75, 1.00	NEGATIVE	0.03	0.02
							8	Nip	-1	0.64, 0.77, 0.00, 38.57, 0.96	NEGATIVE	0.77	0.12
							9	RSV	-1	0.72, 1.19, 0.00, 37.28, 0.61	NEGATIVE	1.19	0.18
							10	AIV	-1	0.26, 3.16, 0.00, 35.24, 1.00	NEGATIVE	3.16	0.21
							11	GAPDH	-1	18.81, 0.92, 0.00, 37.38, 0.03	NEGATIVE	0.92	0.46
							12	Mpox	-1	0.21, 2.38, 0.00, 25.04, 1.00	NEGATIVE	1.63	0.12
							13	PSPP	-1	0.53, 1.00, 0.02, 38.21, 1.00	NEGATIVE	1	0.13
							14	DenV	-1	0.23, 1.52, 0.04, 35.20, 1.00	NEGATIVE	1.52	0.09
							15	PC	30.42	0.35, 55.55, 0.00, 34.18, 1.00	POSITIVE	55.55	4.88
							16	GAPDH	-1	1.09, 0.85, 0.00, 20.10, 0.72	NEGATIVE	0.68	0.21
							17	Mpox	-1	0.83, 2.65, 0.00, 18.42, 1.00	NEGATIVE	3.14	0.55
							18	PSPP	-1	0.22, 2.00, 0.02, 34.26, 1.00	NEGATIVE	2	0.11
							19	DenV	-1	14.45, 2.66, 0.00, 13.46, 0.00	NEGATIVE	2.66	0.16
							20	PC	29.88	0.36, 52.96, 0.34, 33.51, 1.00	POSITIVE	52.96	4.77
S_005	surface	837	5.5	2024-07-12 01:30:47	2024-07-12 02:09:36	251	1	N1N2	-1	0.27, 4.07, 0.00, 33.89, 1.00	NEGATIVE	4.07	0.27
							2	Psar	30.34	0.49, 17.07, 0.10, 33.01, 1.00	POSITIVE	16.23	2.1
							3	Nip	-1	0.30, 6.22, 0.00, 21.56, 0.33	NEGATIVE	6.22	0.3
							4	RSV	-1	0.19, 5.95, 0.00, 29.57, 1.00	NEGATIVE	5.95	0.28
							5	AIV	-1	0.23, 6.47, 0.00, 32.25, 1.00	NEGATIVE	6.47	0.37
							6	N1N2	-1	0.23, 5.22, 0.00, 28.81, 1.00	NEGATIVE	5.1	0.31
							7	Psar	29.76	0.35, 24.91, 0.16, 33.55, 1.00	POSITIVE	24.91	2.15
							8	Nip	37.64	0.60, 14.79, 0.05, 39.84, 1.00	POSITIVE	14.79	2.21
							9	RSV	-1	0.60, 5.52, 0.00, 17.97, 0.21	NEGATIVE	4.24	0.39
							10	AIV	-1	0.26, 6.68, 0.05, 34.33, 1.00	NEGATIVE	6.68	0.43
							11	GAPDH	-1	0.36, 2.66, 0.00, 34.17, 0.82	NEGATIVE	2.66	0.22
							12	Mpox	-1	0.29, 4.57, 0.00, 34.14, 1.00	NEGATIVE	4.57	0.33
							13	PSPP	28.7	0.28, 12.17, 0.00, 33.34, 1.00	POSITIVE	12.17	0.87
							14	DenV	-1	0.21, 7.79, 0.01, 32.11, 1.00	NEGATIVE	7.79	0.41
							15	PC	30.82	0.33, 46.94, 0.21, 34.84, 1.00	POSITIVE	46.94	3.84
							16	GAPDH	-1	0.29, 3.61, 0.01, 29.28, 1.00	NEGATIVE	3.8	0.26
							17	Mpox	-1	0.34, 4.94, 0.00, 28.25, 1.00	NEGATIVE	3.81	0.42
							18	PSPP	29.23	0.28, 9.96, 0.00, 33.89, 1.00	POSITIVE	9.96	0.7
							19	DenV	-1	0.22, 5.35, 0.15, 33.46, 1.00	NEGATIVE	5.35	0.29
							20	PC	31.11	0.36, 48.03, 0.07, 34.78, 1.00	POSITIVE	48.03	4.31
S_006	surface	842	5.5	2024-07-12 12:45:39	2024-07-12 13:24:27	251	1	N1N2	-1	0.34, 1.66, 0.14, 36.24, 1.00	NEGATIVE	1.66	0.13
							2	Psar	-1	0.81, 0.96, 0.00, 37.38, 0.89	NEGATIVE	0.94	0.19
							3	Nip	-1	0.28, 2.59, 0.00, 24.49, 1.00	NEGATIVE	1.88	0.18
							4	RSV	-1	12.92, 3.55, 0.00, 15.19, 0.00	NEGATIVE	3.55	0.22
							5	AIV	-1	15.48, 0.53, 0.00, 13.61, 0.00	NEGATIVE	0.52	0.03
							6	N1N2	-1	0.70, 2.10, 0.00, 36.72, 0.60	NEGATIVE	2.1	0.31
							7	Psar	-1	0.72, 0.48, 0.01, 32.31, 1.00	NEGATIVE	0.03	0.09
							8	Nip	-1	0.16, 1.90, 0.07, 33.87, 1.00	NEGATIVE	1.9	0.07
							9	RSV	-1	0.15, 3.44, 0.00, 32.54, 1.00	NEGATIVE	3.44	0.13
							10	AIV	-1	0.26, 4.57, 0.00, 26.41, 1.00	NEGATIVE	3.79	0.3
							11	GAPDH	-1	0.19, 4.51, 0.00, 30.84, 1.00	NEGATIVE	4.51	0.21
							12	Mpox	-1	0.23, 4.26, 0.00, 25.82, 0.63	NEGATIVE	4.26	0.21
							13	PSPP	-1	0.23, 2.83, 0.12, 33.75, 1.00	NEGATIVE	2.83	0.16
							14	DenV	-1	0.27, 3.68, 0.00, 25.71, 1.00	NEGATIVE	1.27	0.25
							15	PC	29.16	0.39, 32.78, 0.16, 31.55, 0.55	POSITIVE	32.78	2.54
							16	GAPDH	-1	0.00, 0.00, 0.00, 0.00, 0.00	NEGATIVE	0	0
							17	Mpox	-1	0.21, 1.24, 0.00, 23.56, 1.00	NEGATIVE	0.14	0.07
							18	PSPP	-1	0.27, 3.33, 0.07, 35.64, 1.00	NEGATIVE	3.33	0.22
							19	DenV	-1	0.42, 3.69, 0.00, 22.11, 1.00	NEGATIVE	4.08	0.39
							20	PC	31.39	0.33, 27.55, 0.14, 35.38, 1.00	POSITIVE	27.55	2.27
S_002_repeat	surface	843	5.5	2024-07-12 13:26:00	2024-07-12 14:04:00	251	1	N1N2	-1	1.21, 1.10, 0.00, 18.16, 1.00	NEGATIVE	0.71	0.33
							2	Psar	-1	0.37, 4.21, 0.00, 21.42, 0.30	NEGATIVE	4.21	0.23
							3	Nip	-1	0.48, 3.81, 0.00, 24.44, 1.00	NEGATIVE	3	0.46
							4	RSV	-1	0.39, 4.83, 0.21, 35.91, 1.00	NEGATIVE	4.83	0.45
							5	AIV	-1	0.46, 4.22, 0.00, 20.59, 0.23	NEGATIVE	4.22	0.25
							6	N1N2	-1	0.18, 4.64, 0.00, 30.16, 1.00	NEGATIVE	4.64	0.21
							7	Psar	-1	0.28, 2.92, 0.08, 39.57, 1.00	NEGATIVE	2.92	0.2
							8	Nip	-1	0.45, 3.45, 0.00, 24.89, 1.00	NEGATIVE	3.32	0.39
							9	RSV	-1	0.67, 2.14, 0.00, 19.46, 1.00	NEGATIVE	1.5	0.36
							10	AIV	-1	19.99, 4.90, 0.00, 14.02, 0.00	NEGATIVE	4.9	0.27
							11	GAPDH	-1	14.66, 3.50, 0.00, 14.45, 0.01	NEGATIVE	3.43	0.26
							12	Mpox	-1	2.60, 0.63, 0.00, 36.38, 1.00	NEGATIVE	0.42	0.41
							13	PSPP	-1	0.70, 1.45, 0.03, 23.16, 1.00	NEGATIVE	1.23	0.25
							14	DenV	-1	0.25, 5.32, 0.21, 33.83, 1.00	NEGATIVE	5.32	0.33
							15	PC	32.02	0.38, 38.87, 0.00, 35.53, 1.00	POSITIVE	38.87	3.65
							16	GAPDH	-1	0.32, 4.17, 0.00, 25.42, 0.50	NEGATIVE	4.17	0.26
							17	Mpox	-1	0.30, 2.84, 0.00, 18.80, 0.30	NEGATIVE	2.84	0.13
							18	PSPP	-1	0.48, 2.78, 0.00, 34.15, 1.00	NEGATIVE	2.25	0.33
							19	DenV	-1	0.57, 2.83, 0.00, 20.31, 1.00	NEGATIVE	3.46	0.4
							20	PC	30.61	0.32, 40.48, 0.00, 34.72, 1.00	POSITIVE	40.48	3.24
S_007	surface	844	5.5	2024-07-12 14:12:00	2024-07-12 14:51:00	251	1	N1N2	-1	0.23, 5.90, 0.00, 31.59, 1.00	NEGATIVE	5.9	0.34
							2	Psar	30.34	0.32, 20.62, 0.05, 34.44, 1.00	POSITIVE	20.62	1.65
							3	Nip	-1	0.52, 5.03, 0.00, 17.91, 0.22	NEGATIVE	4.9	0.32
							4	RSV	-1	0.21, 3.79, 0.00, 24.84, 0.66	NEGATIVE	2.95	0.17
							5	AIV	-1	0.22, 8.79, 0.00, 24.81, 0.57	NEGATIVE	8.79	0.4
							6	N1N2	-1	4.33, 4.55, 0.00, 24.38, 0.05	NEGATIVE	4.3	0.76
							7	Psar	29.46	0.33, 22.21, 0.10, 33.41, 1.00	POSITIVE	22.21	1.84
							8	Nip	-1	0.39, 6.46, 0.00, 20.02, 0.40	NEGATIVE	6.73	0.44
							9	RSV	-1	0.18, 5.91, 0.00, 30.30, 1.00	NEGATIVE	5.91	0.26
							10	AIV	-1	0.21, 6.37, 0.00, 33.06, 1.00	NEGATIVE	6.37	0.33
							11	GAPDH	-1	0.28, 3.99, 0.00, 20.19, 0.32	NEGATIVE	3.99	0.17
							12	Mpox	-1	0.23, 3.10, 0.00, 28.67, 1.00	NEGATIVE	2.19	0.18
							13	PSPP	-1	0.15, 7.00, 0.00, 31.20, 1.00	NEGATIVE	7	0.27
							14	DenV	-1	0.14, 5.09, 0.00, 33.49, 1.00	NEGATIVE	5.09	0.18
							15	PC	31.04	0.35, 37.78, 0.00, 34.63, 0.93	POSITIVE	37.78	3.28
							16	GAPDH	-1	0.24, 5.21, 0.03, 33.43, 1.00	NEGATIVE	5.21	0.31
							17	Mpox	-1	0.37, 6.67, 0.56, 36.16, 1.00	NEGATIVE	6.67	0.56
							18	PSPP	-1	0.68, 5.10, 0.00, 39.17, 1.00	NEGATIVE	5.1	0.86
							19	DenV	-1	19.96, 5.03, 0.00, 12.95, 0.00	NEGATIVE	5.03	0.23
							20	PC	30.68	0.31, 41.39, 0.19, 34.95, 1.00	POSITIVE	41.39	3.18
S_008	surface	845	5.5	2024-07-12 14:53:00	2024-07-12 15:31:00	251	1	N1N2	-1	0.20, 7.38, 0.00, 31.02, 1.00	NEGATIVE	7.38	0.37
							2	Psar	29.31	0.42, 20.78, 0.00, 31.82, 0.68	POSITIVE	20.78	1.92
							3	Nip	-1	0.42, 6.17, 0.00, 26.00, 0.34	NEGATIVE	6.17	0.41
							4	RSV	-1	0.24, 0.76, 0.00, 31.68, 1.00	NEGATIVE	0.76	0.05
							5	AIV	-1	0.21, 2.14, 0.03, 35.54, 1.00	NEGATIVE	2.14	0.11
							6	N1N2	-1	0.23, 6.86, 0.00, 31.65, 1.00	NEGATIVE	6.86	0.4
							7	Psar	28.65	0.45, 22.73, 0.09, 31.60, 1.00	POSITIVE	22.57	2.53
							8	Nip	-1	0.30, 4.00, 0.01, 37.27, 1.00	NEGATIVE	4	0.3
							9	RSV	-1	1.43, 2.51, 0.00, 16.32, 0.04	NEGATIVE	2.51	0.11
							10	AIV	-1	0.52, 3.34, 0.01, 31.19, 1.00	NEGATIVE	1.98	0.43
							11	GAPDH	-1	0.27, 4.86, 0.05, 34.38, 1.00	NEGATIVE	4.86	0.32
							12	Mpox	-1	0.21, 7.94, 0.00, 27.93, 0.83	NEGATIVE	7.94	0.4
							13	PSPP	-1	0.23, 7.89, 0.07, 33.01, 1.00	NEGATIVE	7.89	0.45
							14	DenV	-1	0.24, 6.12, 0.00, 33.36, 1.00	NEGATIVE	6.12	0.36
							15	PC	30.76	0.34, 61.19, 0.05, 34.64, 1.00	POSITIVE	61.19	5.2
							16	GAPDH	-1	0.24, 3.77, 0.00, 25.57, 1.00	NEGATIVE	3.53	0.22
							17	Mpox	-1	0.34, 6.63, 0.00, 30.92, 0.63	NEGATIVE	6.63	0.47
							18	PSPP	-1	0.23, 7.55, 0.00, 31.75, 1.00	NEGATIVE	7.55	0.43
							19	DenV	-1	0.25, 4.54, 0.04, 33.29, 1.00	NEGATIVE	4.54	0.28
							20	PC	31.59	0.35, 55.52, 0.07, 35.37, 1.00	POSITIVE	55.52	4.85
S_009	surface	846	5.5	2024-07-12 15:34:00	2024-07-12 16:13:00	251	1	N1N2	-1	3.43, 4.64, 0.00, 16.36, 0.02	NEGATIVE	4.64	0.23
							2	Psar	30.2	0.40, 22.26, 0.05, 33.18, 0.82	POSITIVE	22.26	2.07
							3	Nip	-1	0.25, 5.11, 0.00, 30.64, 0.71	NEGATIVE	5.11	0.29
							4	RSV	-1	0.17, 4.47, 0.00, 30.11, 1.00	NEGATIVE	4.47	0.19
							5	AIV	-1	0.20, 1.84, 0.00, 32.82, 1.00	NEGATIVE	1.84	0.09
							6	N1N2	-1	0.23, 5.01, 0.00, 30.38, 1.00	NEGATIVE	4.33	0.29
							7	Psar	29.05	0.38, 26.27, 0.26, 32.54, 1.00	POSITIVE	26.27	2.46
							8	Nip	-1	0.12, 3.51, 0.00, 33.48, 1.00	NEGATIVE	3.51	0.1
							9	RSV	-1	0.25, 6.15, 0.00, 23.85, 0.56	NEGATIVE	5.37	0.31
							10	AIV	-1	0.33, 4.82, 0.07, 33.27, 1.00	NEGATIVE	4.81	0.39
							11	GAPDH	-1	0.13, 4.09, 0.00, 32.22, 1.00	NEGATIVE	4.09	0.13
							12	Mpox	-1	0.19, 7.74, 0.00, 30.45, 1.00	NEGATIVE	7.74	0.37
							13	PSPP	-1	0.31, 7.31, 0.02, 34.94, 1.00	NEGATIVE	7.31	0.57
							14	DenV	-1	1.40, 3.74, 0.00, 20.90, 0.05	NEGATIVE	3.74	0.21
							15	PC	31.19	0.33, 45.14, 0.15, 35.20, 1.00	POSITIVE	45.14	3.7
							16	GAPDH	-1	0.22, 4.15, 0.08, 33.81, 1.00	NEGATIVE	4.15	0.22
							17	Mpox	-1	0.27, 4.39, 0.06, 33.10, 1.00	NEGATIVE	4.39	0.29
							18	PSPP	-1	0.20, 8.40, 0.02, 32.29, 1.00	NEGATIVE	8.4	0.42
							19	DenV	-1	0.31, 4.52, 0.00, 23.43, 1.00	NEGATIVE	4.49	0.35
							20	PC	30.61	0.31, 38.54, 0.06, 34.90, 1.00	POSITIVE	38.54	2.96
S_010	surface	847	5.5	2024-07-12 16:14:00	2024-07-12 16:53:00	251	1	N1N2	-1	0.21, 4.02, 0.00, 27.64, 1.00	NEGATIVE	3.82	0.21
							2	Psar	29.29	0.43, 24.10, 0.00, 31.78, 0.69	POSITIVE	24.1	2.27
							3	Nip	-1	0.37, 5.72, 0.00, 31.24, 0.98	NEGATIVE	5.74	0.53
							4	RSV	-1	20.00, 3.30, 0.00, 21.86, 0.00	NEGATIVE	3.3	0.28
							5	AIV	-1	0.85, 4.76, 0.00, 18.31, 0.13	NEGATIVE	3.46	0.35
							6	N1N2	-1	0.19, 9.05, 0.00, 29.87, 1.00	NEGATIVE	9.05	0.43
							7	Psar	28.87	0.29, 19.51, 0.16, 33.35, 1.00	POSITIVE	19.51	1.42
							8	Nip	-1	0.18, 8.74, 0.00, 26.51, 1.00	NEGATIVE	8.74	0.39
							9	RSV	-1	0.24, 5.31, 0.00, 31.87, 1.00	NEGATIVE	5.31	0.32
							10	AIV	-1	0.51, 1.58, 0.00, 20.38, 1.00	NEGATIVE	1.53	0.2
							11	GAPDH	-1	0.22, 4.69, 0.00, 27.56, 1.00	NEGATIVE	4.53	0.26
							12	Mpox	-1	0.00, 0.00, 0.00, 0.00, 0.00	NEGATIVE	0	0
							13	PSPP	-1	0.83, 5.38, 0.00, 22.93, 0.14	NEGATIVE	5.38	0.41
							14	DenV	-1	0.20, 3.41, 0.00, 28.93, 1.00	NEGATIVE	2.81	0.17
							15	PC	30.93	0.34, 42.06, 0.00, 34.67, 0.93	POSITIVE	42.06	3.48
							16	GAPDH	-1	0.47, 3.92, 0.00, 18.98, 0.24	NEGATIVE	3.73	0.24
							17	Mpox	-1	0.27, 3.40, 0.09, 31.75, 1.00	NEGATIVE	2.93	0.23
							18	PSPP	-1	0.33, 5.24, 0.00, 35.02, 1.00	NEGATIVE	5.24	0.43
							19	DenV	-1	0.34, 5.95, 0.00, 22.94, 0.57	NEGATIVE	5.44	0.4
							20	PC	31.39	0.34, 32.23, 0.09, 35.27, 1.00	POSITIVE	32.23	2.73
S_011	surface	848	5.5	2024-07-12 16:55:00	2024-07-12 17:33:00	251	1	N1N2	-1	0.25, 5.91, 0.01, 36.02, 1.00	NEGATIVE	5.91	0.36
							2	Psar	31.93	0.59, 23.54, 0.00, 33.56, 0.57	POSITIVE	23.54	2.81
							3	Nip	-1	0.20, 5.60, 0.00, 32.64, 1.00	NEGATIVE	5.6	0.28
							4	RSV	-1	14.15, 2.66, 0.00, 10.67, 0.00	NEGATIVE	2.66	0.09
							5	AIV	-1	0.18, 6.48, 0.00, 30.72, 1.00	NEGATIVE	6.48	0.29
							6	N1N2	-1	0.20, 5.24, 0.00, 33.19, 1.00	NEGATIVE	5.24	0.27
							7	Psar	29.97	0.34, 18.19, 0.10, 33.86, 1.00	POSITIVE	18.19	1.53
							8	Nip	-1	0.22, 3.30, 0.07, 32.76, 1.00	NEGATIVE	2.72	0.18
							9	RSV	-1	0.24, 1.85, 0.00, 26.31, 1.00	NEGATIVE	1.37	0.11
							10	AIV	-1	0.23, 7.12, 0.00, 28.70, 1.00	NEGATIVE	7.12	0.4
							11	GAPDH	-1	0.27, 6.03, 0.44, 35.31, 1.00	NEGATIVE	6.03	0.38
							12	Mpox	-1	0.00, 0.00, 0.00, 0.00, 0.00	NEGATIVE	0	0
							13	PSPP	-1	0.20, 9.45, 0.04, 33.10, 1.00	NEGATIVE	9.45	0.46
							14	DenV	-1	0.25, 5.58, 0.07, 34.41, 1.00	NEGATIVE	5.58	0.35
							15	PC	30.85	0.33, 38.73, 0.00, 34.88, 1.00	POSITIVE	38.73	3.17
							16	GAPDH	-1	0.70, 2.09, 0.01, 24.66, 1.00	NEGATIVE	2.19	0.37
							17	Mpox	-1	0.26, 3.85, 0.04, 33.81, 1.00	NEGATIVE	3.85	0.25
							18	PSPP	-1	0.23, 8.12, 0.00, 30.93, 1.00	NEGATIVE	7.56	0.47
							19	DenV	-1	0.21, 1.82, 0.00, 23.86, 1.00	NEGATIVE	0.86	0.09
							20	PC	31.75	0.34, 32.68, 0.24, 35.60, 1.00	POSITIVE	32.68	2.78
S_012	surfce	850	5.5	2024-07-12 18:59:00	2024-07-12 18:59:00	251	1	N1N2	-1	1.32, 6.64, 0.00, 21.86, 0.06	NEGATIVE	6.64	0.41
							2	Psar	28.48	0.41, 22.50, 0.06, 31.74, 1.00	POSITIVE	22.86	2.27
							3	Nip	-1	0.18, 9.11, 0.00, 30.58, 1.00	NEGATIVE	9.11	0.41
							4	RSV	-1	2.25, 2.14, 0.00, 37.84, 0.20	NEGATIVE	2.14	0.56
							5	AIV	-1	0.45, 7.53, 0.00, 20.25, 0.23	NEGATIVE	7.49	0.43
							6	N1N2	-1	20.00, 1.50, 0.00, 33.89, 0.01	NEGATIVE	1.5	0.36
							7	Psar	28.92	0.41, 20.79, 0.17, 32.15, 1.00	POSITIVE	20.79	2.11
							8	Nip	-1	0.22, 6.95, 0.00, 28.49, 1.00	NEGATIVE	6.95	0.39
							9	RSV	-1	1.12, 2.07, 0.00, 17.66, 0.51	NEGATIVE	3.01	0.45
							10	AIV	-1	0.20, 6.79, 0.00, 30.88, 1.00	NEGATIVE	5.27	0.33
							11	GAPDH	-1	0.20, 6.14, 0.00, 30.94, 1.00	NEGATIVE	6.14	0.31
							12	Mpox	-1	0.36, 4.71, 0.00, 31.46, 1.00	NEGATIVE	4.71	0.42
							13	PSPP	-1	0.20, 6.82, 0.00, 29.07, 1.00	NEGATIVE	6.82	0.34
							14	DenV	-1	0.39, 2.49, 0.00, 38.67, 1.00	NEGATIVE	2.49	0.24
							15	PC	32.64	0.39, 38.18, 0.00, 36.02, 1.00	POSITIVE	38.18	3.73
							16	GAPDH	-1	0.33, 3.63, 0.09, 34.52, 1.00	NEGATIVE	3.63	0.3
							17	Mpox	-1	0.38, 2.11, 0.02, 28.75, 1.00	NEGATIVE	1.3	0.2
							18	PSPP	-1	0.28, 6.44, 0.08, 31.53, 1.00	NEGATIVE	5.94	0.44
							19	DenV	-1	0.21, 6.18, 0.00, 27.79, 1.00	NEGATIVE	6.18	0.32
							20	PC	30.36	0.33, 55.39, 0.09, 34.33, 1.00	POSITIVE	55.39	4.6

## Sheet: flowchart
Ns = Environmental negative control (surface)
Nw = Environamtal negative control (water)
P = Positive control (Rnase free water)																Predicted S	9
S = Surface sample																Predicted W	6
W = water sample
T drone						T drone								scene 0		Tdrone	60
T prep	T pcr					T prep		T pcr
																Tprep	25
preparation Ew and Es	Ns	Ne	Ns	Ne	Ns	preparation Si and Wi		S1	S1	S1	S1	S1				Tpcr	40
	N	Ns	Ne	Ns	Ne			W1	W1	W1	W1	W1
	Ns	Ne	Ns	Ne	P			S1	S1	S1	S1	P
	Nw	Ns	Ne	Ns	P			W1	W1	W1	W1	P				tips for N pods	3
																Tips for S and W pods	3
ALL NEGATIVES
T drone														scene 1
T pcr					T prep		T pcr
Ns	Ne	Ns	Ne	Ns	preparation Si and Wi		S2	S2	S2	S2	S2
N	Ns	Ne	Ns	Ne			W2	W2	W2	W2	W2
Ns	Ne	Ns	Ne	P			S2	S2	S2	S2	P
Nw	Ns	Ne	Ns	P			W2	W2	W2	W2	P
S1 positive and all N negatives
T drone						T drone								scene 2
T prep	T pcr					T prep		T pcr
preparation Ew and Es	Ns	Ne	Ns	Ne	Ns	preparation Si and Wi		S1	S2	S2	S2	S2
	N	Ns	Ne	Ns	Ne			W2	W2	W2	W2	W2
	Ns	Ne	Ns	Ne	P			S2	S2	S2	S2	P
	Nw	Ns	Ne	Ns	P			W2	W2	W2	W2	P

## Sheet: extra info
DiaxxoPod well ID scheme							Assays list
							Target sequence	Abbreviation
	1	2	3	4	5		Sars Cov 2	N1N2
	6	7	8	9	10		Pan Sarbecovirus	PSar
	11	12	13	14	15		Nipah virus	Nip
	16	17	18	19	20		Respiratory syncytial virus	RSV
							Avian Influenza	AIV
251-diaxxoPod-eDNA_surface							Glyceraldehyde-3-phosphate dehydrogenase	GAPDH
	N1N2	Psar	Nip	RSV	AIV		Monkeypox	MPox
	N1N2	Psar	Nip	RSV	AIV		Plasmodium spp.	PSPP
	GAPDH	Mpox	PSPP	DenV	PC		Dengue Virus	DenV
	GAPDH	Mpox	PSPP	DenV	PC		Process control	PC
